# Supplementary material for: One-Pot Environmentally Friendly Synthesis of Nanomaterials Based on Phytate-Coated Fe3O4 Nanoparticles for Efficient Removal of the Radioactive Metal Ions 90Sr, 90Y and (UO2)2+ from Water
Source: Nanomaterials (Basel). 2022 Dec 9;12(24):4383. doi: 10.3390/nano12244383 (PMC9781934; doi:10.3390/nano12244383)
Supplement: Supplementary file 1 [file nanomaterials-12-04383-s001.zip]

Archive with 1 entries (1 files):
- nanomaterials-2072514-supplementary.pdf
